# Supplementary material for: Prevalence of pharmacologically treated attention deficit hyperactivity disorder in children, adolescents, and adults: systematic review and meta-analysis
Source: Front Psychiatry. 2026 Jul 10;17:1854611. doi: 10.3389/fpsyt.2026.1854611 (PMC13397222; doi:10.3389/fpsyt.2026.1854611)
Supplement: Supplementary Table 1 — Data Extraction from Included Studies. [file Table1.xlsx]

## Sheet: As reported per each study
PMID	StudyID	Year of Publication	Year of data collection	Year of presented data	Type of study	Country	Age all	Age subgroup	Age_cat	Sex	Treatment prevalence data [%]	event	n	Diagnostic Criteria
37282510	Giacobini, 2023	2023	2018 to 2021	2018-2021	Register	Sweden	all	all	ALL	male and female	84.5	205991	243790	ICD-10
27866408	Song, 2016	2016	January 1, 2007 - December 31, 2011	2011	Register	South Korea	between one and 17 years	between one and 17 years	PRE_CHL_ADO	male and female	89.4908	76486	85468	ICD-10
27435692	Wang, 2017	2017	2000-2011	2011	Register	Taiwan	age ≤18 years	≤18 years	PRE_CHL_ADO	male and female	61	33698	55212	ICD-9
25376193	Giacobini, 2018	2018	between January 1, 2006, and December 31, 2011	2006-2011	Register	Sweden	all	0 year - 22 years and above	ALL	male and female	80	56902	71127	ICD-10
38477521	Cho, 2024	2024	2021	2021	Register	South Korea	6–65 years	6–65 years	CHL_ADO_ADU	male and female	89.2115	108979	122158	ICD-10
11320681	Brownell, 2001	2001	fis cal year 1995–1996 (April 1, 1995 to March 31, 1996)	1995-1996	Register	Canada	up to age 19 years	up to age 19 years	PRE_CHL_ADO	male and female	58.6	2804	4787	ICD-9
27518196	Wang, 2016	2016	newly diagnosed with ADHD between January 2000 and December 2009	between January 2000 and December 2009	Register	Taiwan	aged 18 years or less	aged 18 years or less	PRE_CHL_ADO	male and female	63.9	71666	112140	ICD-9
22476209	Chien, 2012	2012	from 1996 to 2005 (*The percentage of stimulant use in children with ADHD diagnosis from 1997 to 2005 was also calculated) - 2005	2005	Register	Taiwan	younger than 18 years of age	younger than 18 years of age	PRE_CHL_ADO	male and female	54	201227	372642	ICD-9
18042808	Winterstein, 2008	2008	1994-2004	2003-2004	Register	US	younger than 20 years	younger than 20 years	PRE_CHL_ADO	male and female	87.7	36557	41681	ICD-9
24015896	Dalsgaard, 2013	2013	born between 1990 and 2001, followed prospectively from birth until date of death or December 31, 2010	born between 1990 and 2001, followed prospectively from birth until date of death or December 31, 2010	Register	Denmark	6 to 17 years	6 to 17 years	CHL_ADO	male and female	61	7021	11553	ICD-10
33519157	Davis, 2021	2021	2017 - between 1/1/2017 and 12/31/2017	2017	Register	US	6-17 years	6-17 years	CHL_ADO	male and female	75	32676	43597	ICD-10
25726974	Raman, 2015	2015	between January 1,1994, and June 30, 2006	1994–2006	Register	UK	3-16 years	3-16 years	PRE_CHL_ADO	male and female	45.6567	1314	2878	ICD, DSM-IV

## Sheet: Age groups
PMID	StudyID	Year of Publication	Year of data collection	Year of presented data	Type of study	Country	Geographical_region	Age all	Age subgroup	Age_cat	Sex	Treatment prevalence data [%]	event	n	Diagnostic Criteria
11320681	Brownell, 2001	2001	fis cal year 1995–1996 (April 1, 1995 to March 31, 1996)	1995-1996	Register	Canada	Other	up to age 19 years	0-6 years	PRE	male and female	37.4505	473	1263	ICD-9
11320681	Brownell, 2001	2001	fis cal year 1995–1996 (April 1, 1995 to March 31, 1996)	1995-1996	Register	Canada	Other	up to age 19 years	7-13 years	CHL	male and female	67.9605	2066	3040	ICD-9
11320681	Brownell, 2001	2001	fis cal year 1995–1996 (April 1, 1995 to March 31, 1996)	1995-1996	Register	Canada	Other	up to age 19 years	14 years and over	ADO	male and female	54.9587	266	484	ICD-9
38477521	Cho, 2024	2024	2021	2021	Register	South Korea	Other		6-11 years	CHL	male and female	91.4	41626	45546	ICD-10
38477521	Cho, 2024	2024	2021	2021	Register	South Korea	Other		12-17 years	ADO	male and female	89.4	25147	28131	ICD-10
38477521	Cho, 2024	2024	2021	2021	Register	South Korea	Other		18-65 years	ADU	male and female	87.1	42206	48481	ICD-10
33519157	Davis, 2021	2021	2017 - between 1/1/2017 and 12/31/2017	2017	Register	US	Other	6-17 years	6-11 years	CHL	male and female	76	19142	25187	ICD-10
33519157	Davis, 2021	2021	2017 - between 1/1/2017 and 12/31/2017	2017	Register	US	Other	6-17 years	12-17 years	ADO	male and female	73	13439	18410	ICD-10
25376193	Giacobini, 2018	2018	between January 1, 2006, and December 31, 2011	2006-2011	Register	Sweden	EU	all	0 to 5 years	PRE	male and female	61.8	819	1326	ICD-10
25376193	Giacobini, 2018	2018	between January 1, 2006, and December 31, 2011	2006-2011	Register	Sweden	EU	all	6 to 11 years	CHL	male and female	83.1	12658	15232	ICD-10
25376193	Giacobini, 2018	2018	between January 1, 2006, and December 31, 2011	2006-2011	Register	Sweden	EU	all	12 to 17 years	ADO	male and female	84.7	20719	24462	ICD-10
25376193	Giacobini, 2018	2018	between January 1, 2006, and December 31, 2011	2006-2011	Register	Sweden	EU	all	18 years and above	ADU	male and female	76.9979	33250	43183	ICD-10
25726974	Raman, 2015	2015	between January 1,1994, and June 30, 2006	1994–2006	Register	UK	EU	3-16 years	3-5 years	PRE	male and female	25.8547	121	468	ICD, DSM-IV
25726974	Raman, 2015	2015	between January 1,1994, and June 30, 2006	1994–2006	Register	UK	EU	3-16 years	6-9 years	CHL	male and female	48.8249	644	1319	ICD, DSM-IV
25726974	Raman, 2015	2015	between January 1,1994, and June 30, 2006	1994–2006	Register	UK	EU	3-16 years	10-16 years	ADO	male and female	50.3208	549	1091	ICD, DSM-IV
27866408	Song, 2016	2016	January 1, 2007 - December 31, 2011	2011	Register	Korea	Other	between one and 17 years	between 1 and 5	PRE	male and female	8.08493	198	2449	ICD‐10
27866408	Song, 2016	2016	January 1, 2007 - December 31, 2011	2011	Register	Korea	Other	between one and 17 years	between 13 and 17	ADO	male and female	89.4661	28104	31413	ICD‐10
27866408	Song, 2016	2016	January 1, 2007 - December 31, 2011	2011	Register	Korea	Other	between one and 17 years	between 6 and 12	CHL	male and female	93.369	48184	51606	ICD‐10
27435692	Wang, 2017	2017	2000-2011	2011	Register	Taiwan	Other	age ≤18 years	≤6 years	PRE	male and female	3.52571	157	4453	ICD-9
27435692	Wang, 2017	2017	2000-2012	2011	Register	Taiwan	Other	age ≤18 years	7–12 years	CHL	male and female	57.7755	18903	32718	ICD-9
27435692	Wang, 2017	2017	2000-2013	2011	Register	Taiwan	Other	age ≤18 years	13–18 years	ADO	male and female	81.1374	14638	18041	ICD-9

## Sheet: CHL_ADO_Geo
PMID	StudyID	Year of Publication	Year of data collection	Year of presented data	Type of study	Country	Geographical_Region	Age all	Age subgroup	Age_cat	Sex	Treatment prevalence data [%]	event	n	Diagnostic Criteria
27866408	Song, 2016	2016	January 1, 2007 - December 31, 2011	2011	Register	South Korea	South Korea & Taiwan	between one and 17 years	between one and 17 years	CHL_ADO	male and female	91.8922	76288	83019	ICD-10
27435692	Wang, 2017	2017	2000-2011	2011	Register	Taiwan	South Korea & Taiwan	age ≤18 years	≤18 years	CHL_ADO	male and female	66.0789	33541	50759	ICD-9
25376193	Giacobini, 2018	2018	between January 1, 2006, and December 31, 2011	2006-2011	Register	Sweden	EU	all	0 year - 22 years and above	CHL_ADO	male and female	84.1035	16507	19627	ICD-10
38477521	Cho, 2024	2024	2021	2021	Register	South Korea	South Korea & Taiwan	6–65 years	6–65 years	CHL_ADO	male and female	90.6294	66773	73677	ICD-10
11320681	Brownell, 2001	2001	fis cal year 1995–1996 (April 1, 1995 to March 31, 1996)	1995-1996	Register	Canada	US & Canada	up to age 19 years	up to age 19 years	CHL_ADO	male and female	66.1748	2332	3524	ICD-9
24015896	Dalsgaard, 2013	2013	born between 1990 and 2001, followed prospectively from birth until date of death or December 31, 2010	born between 1990 and 2001, followed prospectively from birth until date of death or December 31, 2010	Register	Denmark	EU	6 to 17 years	6 to 17 years	CHL_ADO	male and female	61	7021	11553	ICD-10
33519157	Davis, 2021	2021	2017 - between 1/1/2017 and 12/31/2017	2017	Register	US	US & Canada	6-17 years	6-17 years	CHL_ADO	male and female	75	32676	43597	ICD-10
25726974	Raman, 2015	2015	between January 1,1994, and June 30, 2006	1994–2006	Register	UK	EU	3-16 years	3-16 years	CHL_ADO	male and female	49.5021	1193	2410	ICD, DSM-IV

## Sheet: Sex
PMID	StudyID	Year of Publication	Year of data collection	Year of presented data	Type of study	Country	Age all	Age subgroup	Age_cat	Sex	Treatment prevalence data [%]	event	n	Diagnostic Criteria
27866408	Song, 2016	2016	January 1, 2007 - December 31, 2011	2011	Register	Korea	between one and 17 years	between one and 17 years	PRE_CHL_ADO	male	91.2798	61602	67487	ICD‐10
27866408	Song, 2016	2016	January 1, 2007 - December 31, 2011	2011	Register	Korea	between one and 17 years	between one and 17 years	PRE_CHL_ADO	female	82.7763	14884	17981	ICD‐10
27518196	Wang, 2016	2016	newly diagnosed with ADHD between January 2000 and December 2009	between January 2000 and December 2009	Register	Taiwan	aged 18 years or less	aged 18 years or less	PRE_CHL_ADO	female	56.4294	13095	23206	ICD-9
27518196	Wang, 2016	2016	newly diagnosed with ADHD between January 2000 and December 2009	between January 2000 and December 2009	Register	Taiwan	aged 18 years or less	aged 18 years or less	PRE_CHL_ADO	male	65.859	58571	88934	ICD-9
38477521	Cho, 2024	2024	2021	2021	Register	South Korea		6–65 years	CHL_ADO_ADU	male	89.2	74533	83597	ICD‐10
38477521	Cho, 2024	2024	2021	2021	Register	South Korea		6–65 years	CHL_ADO_ADU	female	89.3	34446	38561	ICD‐10
11320681	Brownell, 2001	2001	fis cal year 1995–1996 (April 1, 1995 to March 31, 1996)	1995-1996	Register	Canada	up to age 19 years	0-6 years	PRE_CHL_ADO	female	50.04	483	958	ICD-9
11320681	Brownell, 2001	2001	fis cal year 1995–1996 (April 1, 1995 to March 31, 1996)	1995-1996	Register	Canada	up to age 19 years	0-6 years	PRE_CHL_ADO	male	60.5	2315	3829	ICD-9
33519157	Davis, 2021	2021	2017 - between 1/1/2017 and 12/31/2017	2017	Register	US	6-17 years	6-17 years	CHL_ADO	male	76	23174	30492	ICD-10
33519157	Davis, 2021	2021	2017 - between 1/1/2017 and 12/31/2017	2017	Register	US	6-17 years	6-17 years	CHL_ADO	female	71	9305	13105	ICD-10
25726974	Raman, 2015	2015	between January 1,1994, and June 30, 2006	1994–2006	Register	UK	3-16 years	3-16 years	PRE_CHL_ADO	male	46.1127	1121	2431	ICD, DSM-IV
25726974	Raman, 2015	2015	between January 1,1994, and June 30, 2006	1994–2006	Register	UK	3-16 years	3-16 years	PRE_CHL_ADO	female	43.1767	193	447	ICD, DSM-IV
